# Supplementary material for: Biological Features, Antimicrobial Susceptibility and Phenotypic Characterization of Candidozyma auris CDC B11903 Grown at Different Temperatures
Source: J Fungi (Basel). 2025 Aug 26;11(9):625. doi: 10.3390/jof11090625 (PMC12470741; doi:10.3390/jof11090625)
Supplement: Supplementary file 1 [file jof-11-00625-s001.zip]

Archive with 1 entries (1 files):
- jof-3789499-supplementary.pdf
